# Supplementary material for: The intelligent evaluation model of the English humanistic landscape in agricultural industrial parks by the SPEAKING model: From the perspective of fish-vegetable symbiosis in new agriculture
Source: PLoS One. 2025 Jul 16;20(7):e0325332. doi: 10.1371/journal.pone.0325332 (PMC12266420; doi:10.1371/journal.pone.0325332)
Supplement: S1 File — (ZIP) [file pone.0325332.s001.zip]

Archive with 4 entries (4 files):
- Code Description.docx
- Code.txt
- DATA.xlsx
- Dataset Description.docx
