# Supplementary material for: The intelligent evaluation model of the English humanistic landscape in agricultural industrial parks by the SPEAKING model: From the perspective of fish-vegetable symbiosis in new agriculture
Source: PLoS One. 2025 Jul 16;20(7):e0325332. doi: 10.1371/journal.pone.0325332 (PMC12266420; doi:10.1371/journal.pone.0325332)
Supplement: S1 File — (ZIP) [file pone.0325332.s001.zip › Code.txt]

import torch
import torch.nn as nn
from transformers import BertModel, BertTokenizer
from torch.utils.data import DataLoader, Dataset
import numpy as np
from sklearn.metrics import accuracy_score

# Define the dataset class
class TranslationDataset(Dataset):
    def __init__(self, input_texts, labels, tokenizer, max_length):
        self.input_texts = input_texts
        self.labels = labels
        self.tokenizer = tokenizer
        self.max_length = max_length

    def __len__(self):
        return len(self.input_texts)

    def __getitem__(self, idx):
        text = self.input_texts[idx]
        label = self.labels[idx]
        inputs = self.tokenizer.encode_plus(
            text,
            add_special_tokens=True,
            max_length=self.max_length,
            padding='max_length',
            truncation=True,
            return_tensors="pt"
        )
        return {
            'input_ids': inputs['input_ids'].squeeze(0),
            'attention_mask': inputs['attention_mask'].squeeze(0),
            'label': torch.tensor(label, dtype=torch.long)
        }

# Define the model class
class TranslationEvaluationModel(nn.Module):
    def __init__(self, pretrained_model_name, num_labels):
        super(TranslationEvaluationModel, self).__init__()
        self.bert = BertModel.from_pretrained(pretrained_model_name)
        self.classifier = nn.Linear(self.bert.config.hidden_size, num_labels)

    def forward(self, input_ids, attention_mask):
        outputs = self.bert(input_ids=input_ids, attention_mask=attention_mask)
        logits = self.classifier(outputs.pooler_output)
        return logits

# Training function
def train_model(model, dataloader, optimizer, criterion, device):
    model.train()
    total_loss = 0
    for batch in dataloader:
        optimizer.zero_grad()
        input_ids = batch['input_ids'].to(device)
        attention_mask = batch['attention_mask'].to(device)
        labels = batch['label'].to(device)

        outputs = model(input_ids, attention_mask)
        loss = criterion(outputs, labels)
        total_loss += loss.item()

        loss.backward()
        optimizer.step()

    return total_loss / len(dataloader)

# Evaluation function
def evaluate_model(model, dataloader, device):
    model.eval()
    all_preds = []
    all_labels = []
    with torch.no_grad():
        for batch in dataloader:
            input_ids = batch['input_ids'].to(device)
            attention_mask = batch['attention_mask'].to(device)
            labels = batch['label'].to(device)

            outputs = model(input_ids, attention_mask)
            preds = torch.argmax(outputs, dim=1)

            all_preds.extend(preds.cpu().numpy())
            all_labels.extend(labels.cpu().numpy())

    return accuracy_score(all_labels, all_preds)

# Main script
if __name__ == "__main__":
    # Parameters
    PRETRAINED_MODEL_NAME = 'bert-base-uncased'
    MAX_LENGTH = 128
    BATCH_SIZE = 16
    NUM_EPOCHS = 3
    NUM_LABELS = 8  # Corresponding to Setting, Participants, etc.
    LEARNING_RATE = 2e-5

    # Sample data
    input_texts = ["Sample text 1", "Sample text 2", "Sample text 3"]
    labels = [0, 1, 2]

    # Initialize tokenizer
    tokenizer = BertTokenizer.from_pretrained(PRETRAINED_MODEL_NAME)

    # Create dataset and dataloaders
    dataset = TranslationDataset(input_texts, labels, tokenizer, MAX_LENGTH)
    dataloader = DataLoader(dataset, batch_size=BATCH_SIZE, shuffle=True)

    # Initialize model
    device = torch.device("cuda" if torch.cuda.is_available() else "cpu")
    model = TranslationEvaluationModel(PRETRAINED_MODEL_NAME, NUM_LABELS).to(device)

    # Loss and optimizer
    criterion = nn.CrossEntropyLoss()
    optimizer = torch.optim.AdamW(model.parameters(), lr=LEARNING_RATE)

    # Training loop
    for epoch in range(NUM_EPOCHS):
        train_loss = train_model(model, dataloader, optimizer, criterion, device)
        print(f"Epoch {epoch+1}, Loss: {train_loss:.4f}")

    # Evaluation
    accuracy = evaluate_model(model, dataloader, device)
    print(f"Accuracy: {accuracy:.4f}")
