# Supplementary material for: The intelligent evaluation model of the English humanistic landscape in agricultural industrial parks by the SPEAKING model: From the perspective of fish-vegetable symbiosis in new agriculture
Source: PLoS One. 2025 Jul 16;20(7):e0325332. doi: 10.1371/journal.pone.0325332 (PMC12266420; doi:10.1371/journal.pone.0325332)
Supplement: S1 File — (ZIP) [file pone.0325332.s001.zip › DATA.xlsx]

## Sheet: Figure2a
						Translation speed(tokens/s)
					Data	The proposed algorithm	mT5	mBART	DeltaLM	M2M-100	MarianMT
					Text data	2675.35	2119.23	2417.56	2321.89	2315.6	2189.34
					Image data	2436.22	2171.75	2388.43	1987.12	2543.78	2189.34
					Voice data	2237.89	2119.23	2378.32	2254.31	2259.91	2112.99

## Sheet: Figure2b
							Time(ms)
						Data	The proposed algorithm	mT5	mBART	DeltaLM	M2M-100	MarianMT
						Text data	12.782	18.321	18.812	20.194	19.643	17.028
						Image data	15.672	29.198	21.892	21.391	23.726	28.341
						Voice data	20.452	26.393	29.99	27.134	27.583	20.254

## Sheet: Figure2c
					Memory(MB)
				Data	The proposed algorithm	mT5	mBART	DeltaLM	M2M-100	MarianMT
				Text data	1167.34	1456.23	1388.2	1395.83	1269.85	1019.56
				Image data	1342.79	1541.09	1336.3	1298.34	1467.25	1319.03
				Voice data	1418.24	1381.07	1572.89	1313.4	1336.29	1401.56

## Sheet: Figure2d
					Percentage (%)
				Data	The proposed algorithm	mT5	mBART	DeltaLM	M2M-100	MarianMT
				Text data	98.324	92.318	94.712	94.06	92.238	90.662
				Image data	96.785	96.608	94.516	97.962	97.421	97.347
				Voice data	94.892	93.542	97.803	91.214	96.41	97.11

## Sheet: Figure3a
					Percentage (%)
				Data	The proposed algorithm	mT5	mBART	DeltaLM	M2M-100	MarianMT
				Text data	89.214	88.242	87.526	88.355	86.804	84.341
				Image data	86.892	86.721	86.602	87.259	86.981	85.101
				Voice data	87.341	88.606	83.782	87.884	89.301	88.159

## Sheet: Figure3b
					Percentage (%)
				Data	The proposed algorithm	mT5	mBART	DeltaLM	M2M-100	MarianMT
				Text data	94.892	92.583	91.278	91.213	91.457	91.19
				Image data	93.124	91.985	91.028	92.152	94.231	93.553
				Voice data	91.892	91.815	93.001	92.41	93.639	89.712

## Sheet: Figure3c
					Percentage (%)
				Data	The proposed algorithm	mT5	mBART	DeltaLM	M2M-100	MarianMT
				Text data	93.214	93.283	94.782	92.445	91.667	92.997
				Image data	92.124	91.069	94.571	88.782	94.679	93.06
				Voice data	91.341	91.006	94.477	92.33	92.977	89.231

## Sheet: Figure3d
					Score (points)
				Data	The proposed algorithm	mT5	mBART	DeltaLM	M2M-100	MarianMT
				Text data	4.871	4.583	4.518	4.663	4.638	4.718
				Image data	4.791	4.678	4.732	4.696	4.792	4.718
				Voice data	4.681	4.782	4.764	4.687	4.521	4.696

## Sheet: Figure4a
		Score
	Data	The proposed algorithm	mT5	mBART	DeltaLM	M2M-100	MarianMT
	Text data	96.72	92.35	95.62	92.35	96.28	96.51
	Image data	94.83	95.4	93.5	96.47	95.32	95.61
	Voice data	93.45	95.21	94.58	91.23	93.83	96.49

## Sheet: Figure4b
		Score
	Data	The proposed algorithm	mT5	mBART	DeltaLM	M2M-100	MarianMT
	Text data	94.82	90.32	92.56	91.15	92.24	90.57
	Image data	93.71	92.61	91.23	90.09	94.12	91.98
	Voice data	92.34	94.02	92.88	89.76	92.05	90.81

[truncated: 14 more sheets: Figure5a, Figure5b, Figure6a, Figure6b, Figure7a, Figure7b, Figure8a, Figure8b, Figure9a, Figure9b, Figure10a, Figure10b, Figure11a, Figure11b]
